# Supplementary material for: CTDSP1 inhibitor rabeprazole regulates DNA-PKcs dependent topoisomerase I degradation and irinotecan drug resistance in colorectal cancer
Source: PLoS One. 2020 Aug 7;15(8):e0228002. doi: 10.1371/journal.pone.0228002 (PMC7413750; doi:10.1371/journal.pone.0228002)
Supplement: S1 Data — (ZIP) [file pone.0228002.s003.zip]

Archive with 27 entries (22 files):
- PLOS ONE WB data/Figure 1/
- PLOS ONE WB data/Figure 1/Fig1A actin raw images.pdf
- PLOS ONE WB data/Figure 1/Fig1A CTDSP1 raw images.pdf
- PLOS ONE WB data/Figure 1/Fig1B actin raw images.pdf
- PLOS ONE WB data/Figure 1/Fig1B Topo1 raw images.pdf
- PLOS ONE WB data/Figure 2/
- PLOS ONE WB data/Figure 2/Fig2A actin raw images.pdf
- PLOS ONE WB data/Figure 2/Fig2A CTDSP1 raw images.pdf
- PLOS ONE WB data/Figure 2/Fig2B actin raw images.pdf
- PLOS ONE WB data/Figure 2/Fig2B Topo1 raw images.pdf
- PLOS ONE WB data/Figure 3/
- PLOS ONE WB data/Figure 3/Fig3A actin raw images.pdf
- PLOS ONE WB data/Figure 3/Fig3A CTDSP1 raw images.pdf
- PLOS ONE WB data/Figure 3/Fig3B actin raw images.pdf
- PLOS ONE WB data/Figure 3/Fig3B Topo1 raw images.pdf
- PLOS ONE WB data/Figure 4/
- PLOS ONE WB data/Figure 4/Fig4A GAPDH raw images.pdf
- PLOS ONE WB data/Figure 4/Fig4A pDNAPKcs raw images.pdf
- PLOS ONE WB data/Figure 4/Fig4B actin raw images.pdf
- PLOS ONE WB data/Figure 4/Fig4B pDNAPKcs raw images.pdf
- PLOS ONE WB data/Figure 4/Fig4C actin raw images.pdf
- PLOS ONE WB data/Figure 4/Fig4C pDNAPKcs raw images.pdf
- PLOS ONE WB data/Figure 5/
- PLOS ONE WB data/Figure 5/Fig5A actin raw images.pdf
- PLOS ONE WB data/Figure 5/Fig5A Topo1 raw images.pdf
- PLOS ONE WB data/Figure 5/Fig5B actin raw images.pdf
- PLOS ONE WB data/Figure 5/Fig5B pDNAPKcs raw images.pdf
